# Supplementary material for: Investigating the conception of collaborative learning (CL) and student engagement in the acquisition of practical skills (SEPSA) among prospective physical education and sports students
Source: PLoS One. 2024 Feb 15;19(2):e0288568. doi: 10.1371/journal.pone.0288568 (PMC10868738; doi:10.1371/journal.pone.0288568)
Supplement: S1 Data — (XLSX) [file pone.0288568.s002.xlsx]

## Sheet: SEPSA99
CL1	CL2	CL3	CL4	CL5	CL5	CL5	CL8	CL9	CL10	CL11	CL12	CL13	CL14	CL15	SE1	SE2	SE3	SE4	SE5	SE5	SE5	SE8	SE9	SE10	SEPSA1	SEPSA2	SEPSA3	SEPSA4	SEPSA5	SEPSA5	SEPSA5	SEPSA8	VB1	VB2	VB3	VB4	VB5	VB5	VB5	VB8	VB9	VB10
5	4	3	5	5	2	5	5	5	5	5	5	5	1	5	5	5	5	1	3	5	1	4	5	5	5	4	1	5	5	5	5	4	5	5	5	5	4	1	5	5	5	5
5	3	4	5	4	5	5	3	2	4	1	2	5	5	5	3	5	3	2	4	5	2	5	5	3	3	5	2	2	5	5	5	5	5	5	5	3	5	5	5	5	5	3
4	5	5	3	3	5	3	1	4	1	5	3	5	5	4	2	1	5	5	5	5	4	1	1	1	1	5	4	1	3	2	1	5	5	4	2	2	5	5	5	4	2	2
5	5	5	4	3	5	5	5	5	5	5	5	3	5	3	5	3	5	5	5	3	5	5	2	3	5	5	5	3	1	5	3	2	5	1	3	5	1	4	5	1	3	5
5	2	5	2	5	4	2	2	5	5	2	5	5	5	1	5	5	5	4	2	2	5	5	5	5	4	1	5	4	2	3	5	5	3	2	4	5	2	5	3	2	4	5
5	4	3	5	5	2	5	5	5	5	5	5	5	1	5	5	5	5	1	3	5	1	4	5	5	5	4	1	5	5	5	5	4	5	5	5	5	4	1	5	5	5	5
5	3	4	5	4	5	5	3	2	4	1	2	5	5	5	3	5	3	2	4	5	2	5	5	3	3	5	2	2	5	5	5	5	5	5	5	3	5	5	5	5	5	3
4	5	5	3	3	5	3	1	4	1	5	3	5	5	4	2	1	5	5	5	5	4	1	1	1	1	5	4	1	3	2	1	5	5	4	2	2	5	5	5	4	2	2
5	5	5	4	3	5	5	5	5	5	5	5	3	5	3	5	3	5	5	5	3	5	5	2	3	5	5	5	3	1	5	3	2	5	1	3	5	1	4	5	1	3	5
5	2	5	2	5	4	2	2	5	5	2	5	5	5	1	5	5	5	4	2	2	5	5	5	5	4	1	5	4	2	3	5	5	3	2	4	5	2	5	3	2	4	5
5	4	3	5	5	2	5	5	5	5	5	5	5	1	5	5	5	5	1	3	5	1	4	5	5	5	4	1	5	5	5	5	4	5	5	5	5	4	1	5	5	5	5
5	3	4	5	4	5	5	3	2	4	1	2	5	5	5	3	5	3	2	4	5	2	5	5	3	3	5	2	2	5	5	5	5	5	5	5	3	5	5	5	5	5	3
4	5	5	3	3	5	3	1	4	1	5	3	5	5	4	2	1	5	5	5	5	4	1	1	1	1	5	4	1	3	2	1	5	5	4	2	2	5	5	5	4	2	2
5	5	5	4	3	5	5	5	5	5	5	5	3	5	3	5	3	5	5	5	3	5	5	2	3	5	5	5	3	1	5	3	2	5	1	3	5	1	4	5	1	3	5
4	2	5	2	5	4	2	2	5	5	2	5	5	5	1	5	5	5	4	2	2	5	5	5	5	4	1	5	4	2	3	5	5	3	2	4	5	2	5	3	2	4	5
5	4	3	5	5	2	5	5	5	5	5	5	5	1	5	5	5	5	1	3	5	1	4	5	5	5	4	1	5	5	5	5	4	0	0	0	0	0	0	0	0	0	0
4	3	4	5	4	5	5	3	2	4	1	2	5	5	5	3	5	3	2	4	5	2	5	5	3	3	5	2	2	5	5	5	5	0	0	0	0	0	0	0	0	0	0
4	5	5	3	3	5	3	1	4	1	5	3	5	5	4	2	1	5	5	5	5	4	1	1	1	1	5	4	1	3	2	1	5	0	0	0	0	0	0	0	0	0	0
5	5	5	4	3	5	5	5	5	5	5	5	3	5	3	5	3	5	5	5	3	5	5	2	3	5	5	5	3	1	5	3	2	0	0	0	0	0	0	0	0	0	0
4	2	5	2	5	4	2	2	5	5	2	5	5	5	1	5	5	5	4	2	2	5	5	5	5	4	1	5	4	2	3	5	5	0	0	0	0	0	0	0	0	0	0
5	4	3	5	5	2	5	5	5	5	5	5	5	1	5	5	5	5	1	3	5	1	4	5	5	5	4	1	5	5	5	5	4	0	0	0	0	0	0	0	0	0	0
4	3	4	5	4	5	5	3	2	4	1	2	5	5	5	3	5	3	2	4	5	2	5	5	3	3	5	2	2	5	5	5	5	0	0	0	0	0	0	0	0	0	0
4	5	5	3	3	5	3	1	4	1	5	3	5	5	4	2	1	5	5	5	5	4	1	1	1	1	5	4	1	3	2	1	5	0	0	0	0	0	0	0	0	0	0
5	5	5	4	3	5	5	5	5	5	5	5	3	5	3	5	3	5	5	5	3	5	5	2	3	5	5	5	3	1	5	3	2	0	0	0	0	0	0	0	0	0	0
4	2	5	2	5	4	2	2	5	5	2	5	5	5	1	5	5	5	4	2	2	5	5	5	5	4	1	5	4	2	3	5	5	0	0	0	0	0	0	0	0	0	0
5	4	3	5	5	2	5	5	5	5	5	5	5	1	5	5	5	5	1	3	5	1	4	5	5	5	4	1	5	5	5	5	4	0	0	0	0	0	0	0	0	0	0
4	3	4	5	4	5	5	3	2	4	1	2	5	5	5	3	5	3	2	4	5	2	5	5	3	3	5	2	2	5	5	5	5	0	0	0	0	0	0	0	0	0	0
4	5	5	3	3	5	3	1	4	1	5	3	5	5	4	2	1	5	5	5	5	4	1	1	1	1	5	4	1	3	2	1	5	0	0	0	0	0	0	0	0	0	0
5	5	5	4	3	5	5	5	5	5	5	5	3	5	3	5	3	5	5	5	3	5	5	2	3	5	5	5	3	1	5	3	2	0	0	0	0	0	0	0	0	0	0
4	2	5	2	5	4	2	2	5	5	2	5	5	5	1	5	5	5	4	2	2	5	5	5	5	4	1	5	4	2	3	5	5	0	0	0	0	0	0	0	0	0	0
5	4	3	5	5	2	5	5	5	5	5	5	5	1	5	5	5	5	1	3	5	1	4	5	5	5	4	1	5	5	5	5	4	0	0	0	0	0	0	0	0	0	0
4	3	4	5	4	5	5	3	2	4	1	2	5	5	5	3	5	3	2	4	5	2	5	5	3	3	5	2	2	5	5	5	5	0	0	0	0	0	0	0	0	0	0
4	5	5	3	3	5	3	1	4	1	5	3	5	5	4	2	1	5	5	5	5	4	1	1	1	1	5	4	1	3	2	1	5	0	0	0	0	0	0	0	0	0	0
4	2	5	2	5	4	2	2	5	5	2	5	5	5	1	5	5	5	4	2	2	5	5	5	5	4	1	5	4	2	3	5	5	0	0	0	0	0	0	0	0	0	0
5	5	5	4	3	5	5	5	5	5	5	5	3	5	3	5	3	5	5	5	3	5	5	2	3	5	5	5	3	1	5	3	2	0	0	0	0	0	0	0	0	0	0
4	3	4	5	4	5	5	3	2	4	1	2	5	5	5	3	5	3	2	4	5	2	5	5	3	3	5	2	2	5	5	5	5	0	0	0	0	0	0	0	0	0	0
4	5	5	3	3	5	3	1	4	1	5	3	5	5	4	2	1	5	5	5	5	4	1	1	1	1	5	4	1	3	2	1	5	0	0	0	0	0	0	0	0	0	0
5	5	5	4	3	5	5	5	5	5	5	5	3	5	3	5	3	5	5	5	3	5	5	2	3	5	5	5	3	1	5	3	2	0	0	0	0	0	0	0	0	0	0
5	4	3	5	5	2	5	5	5	5	5	5	5	1	5	5	5	5	1	3	5	1	4	5	5	5	4	1	5	5	5	5	4	0	0	0	0	0	0	0	0	0	0
4	3	4	5	4	5	5	3	2	4	1	2	5	5	5	3	5	3	2	4	5	2	5	5	3	3	5	2	2	5	5	5	5	0	0	0	0	0	0	0	0	0	0
4	5	5	3	3	5	3	1	4	1	5	3	5	5	4	2	1	5	5	5	5	4	1	1	1	1	5	4	1	3	2	1	5	0	0	0	0	0	0	0	0	0	0
4	2	5	2	5	4	2	2	5	5	2	5	5	5	1	5	5	5	4	2	2	5	5	5	5	4	1	5	4	2	3	5	5	0	0	0	0	0	0	0	0	0	0
5	5	5	4	3	5	5	5	5	5	5	5	3	5	3	5	3	5	5	5	3	5	5	2	3	5	5	5	3	1	5	3	2	0	0	0	0	0	0	0	0	0	0
5	4	3	5	5	2	5	5	5	5	5	5	5	1	5	5	5	5	1	3	5	1	4	5	5	5	4	1	5	5	5	5	4	0	0	0	0	0	0	0	0	0	0
4	3	4	5	4	5	5	3	2	4	1	2	5	5	5	3	5	3	2	4	5	2	5	5	3	3	5	2	2	5	5	5	5	0	0	0	0	0	0	0	0	0	0
4	5	5	3	3	5	3	1	4	1	5	3	5	5	4	2	1	5	5	5	5	4	1	1	1	1	5	4	1	3	2	1	5	0	0	0	0	0	0	0	0	0	0
5	5	5	4	3	5	5	5	5	5	5	5	3	5	3	5	3	5	5	5	3	5	5	2	3	5	5	5	3	1	5	3	2	0	0	0	0	0	0	0	0	0	0
4	2	5	2	5	4	2	2	5	5	2	5	5	5	1	5	5	5	4	2	2	5	5	5	5	4	1	5	4	2	3	5	5	0	0	0	0	0	0	0	0	0	0
5	4	3	5	5	2	5	5	5	5	5	5	5	1	5	5	5	5	1	3	5	1	4	5	5	5	4	1	5	5	5	5	4	0	0	0	0	0	0	0	0	0	0
4	3	4	5	4	5	5	3	2	4	1	2	5	5	5	3	5	3	2	4	5	2	5	5	3	3	5	2	2	5	5	5	5	0	0	0	0	0	0	0	0	0	0
4	5	5	3	3	5	3	1	4	1	5	3	5	5	4	2	1	5	5	5	5	4	1	1	1	1	5	4	1	3	2	1	5	0	0	0	0	0	0	0	0	0	0
5	5	5	4	3	5	5	5	5	5	5	5	3	5	3	5	3	5	5	5	3	5	5	2	3	5	5	5	3	1	5	3	2	0	0	0	0	0	0	0	0	0	0
4	2	5	2	5	4	2	2	5	5	2	5	5	5	1	5	5	5	4	2	2	5	5	5	5	4	1	5	4	2	3	5	5	0	0	0	0	0	0	0	0	0	0
5	4	3	5	5	2	5	5	5	5	5	5	5	1	5	5	5	5	1	3	5	1	4	5	5	5	4	1	5	5	5	5	4	0	0	0	0	0	0	0	0	0	0
5	3	4	5	4	5	5	3	2	4	1	2	5	5	5	3	5	3	2	4	5	2	5	5	3	3	5	2	2	5	5	5	5	0	0	0	0	0	0	0	0	0	0
4	5	5	3	3	5	3	1	4	1	5	3	5	5	4	2	1	5	5	5	5	4	1	1	1	1	5	4	1	3	2	1	5	0	0	0	0	0	0	0	0	0	0
5	5	5	4	3	5	5	5	5	5	5	5	3	5	3	5	3	5	5	5	3	5	5	2	3	5	5	5	3	1	5	3	2	0	0	0	0	0	0	0	0	0	0
5	2	5	2	5	4	2	2	5	5	2	5	5	5	1	5	5	5	4	2	2	5	5	5	5	4	1	5	4	2	3	5	5	0	0	0	0	0	0	0	0	0	0
5	4	3	5	5	2	5	5	5	5	5	5	5	1	5	5	5	5	1	3	5	1	4	5	5	5	4	1	5	5	5	5	4	0	0	0	0	0	0	0	0	0	0
5	3	4	5	4	5	5	3	2	4	1	2	5	5	5	3	5	3	2	4	5	2	5	5	3	3	5	2	2	5	5	5	5	0	0	0	0	0	0	0	0	0	0
4	5	5	3	3	5	3	1	4	1	5	3	5	5	4	2	1	5	5	5	5	4	1	1	1	1	5	4	1	3	2	1	5	0	0	0	0	0	0	0	0	0	0
5	5	5	4	3	5	5	5	5	5	5	5	3	5	3	5	3	5	5	5	3	5	5	2	3	5	5	5	3	1	5	3	2	0	0	0	0	0	0	0	0	0	0
5	2	5	2	5	4	2	2	5	5	2	5	5	5	1	5	5	5	4	2	2	5	5	5	5	4	1	5	4	2	3	5	5	0	0	0	0	0	0	0	0	0	0
5	4	3	5	5	2	5	5	5	5	5	5	5	1	5	5	5	5	1	3	5	1	4	5	5	5	4	1	5	5	5	5	4	0	0	0	0	0	0	0	0	0	0
5	3	4	5	4	5	5	3	2	4	1	2	5	5	5	3	5	3	2	4	5	2	5	5	3	3	5	2	2	5	5	5	5	0	0	0	0	0	0	0	0	0	0
4	5	5	3	3	5	3	1	4	1	5	3	5	5	4	2	1	5	5	5	5	4	1	1	1	1	5	4	1	3	2	1	5	0	0	0	0	0	0	0	0	0	0
5	5	5	4	3	5	5	5	5	5	5	5	3	5	3	5	3	5	5	5	3	5	5	2	3	5	5	5	3	1	5	3	2	0	0	0	0	0	0	0	0	0	0
5	2	5	2	5	4	2	2	5	5	2	5	5	5	1	5	5	5	4	2	2	5	5	5	5	4	1	5	4	2	3	5	5	0	0	0	0	0	0	0	0	0	0
5	4	3	5	5	2	5	5	5	5	5	5	5	1	5	5	5	5	1	3	5	1	4	5	5	5	4	1	5	5	5	5	4	0	0	0	0	0	0	0	0	0	0
5	3	4	5	4	5	5	3	2	4	1	2	5	5	5	3	5	3	2	4	5	2	5	5	3	3	5	2	2	5	5	5	5	0	0	0	0	0	0	0	0	0	0
4	5	5	3	3	5	3	1	4	1	5	3	5	5	4	2	1	5	5	5	5	4	1	1	1	1	5	4	1	3	2	1	5	0	0	0	0	0	0	0	0	0	0
5	5	5	4	3	5	5	5	5	5	5	5	3	5	3	5	3	5	5	5	3	5	5	2	3	5	5	5	3	1	5	3	2	0	0	0	0	0	0	0	0	0	0
5	2	5	2	5	4	2	2	5	5	2	5	5	5	1	5	5	5	4	2	2	5	5	5	5	4	1	5	4	2	3	5	5	0	0	0	0	0	0	0	0	0	0
5	4	3	5	5	2	5	5	5	5	5	5	5	1	5	5	5	5	1	3	5	1	4	5	5	5	4	1	5	5	5	5	4	0	0	0	0	0	0	0	0	0	0
5	3	4	5	4	5	5	3	2	4	1	2	5	5	5	3	5	3	2	4	5	2	5	5	3	3	5	2	2	5	5	5	5	0	0	0	0	0	0	0	0	0	0
4	5	5	3	3	5	3	1	4	1	5	3	5	5	4	2	1	5	5	5	5	4	1	1	1	1	5	4	1	3	2	1	5	0	0	0	0	0	0	0	0	0	0
5	2	5	2	5	4	2	2	5	5	2	5	5	5	1	5	5	5	4	2	2	5	5	5	5	4	1	5	4	2	3	5	5	0	0	0	0	0	0	0	0	0	0
5	5	5	4	3	5	5	5	5	5	5	5	3	5	3	5	3	5	5	5	3	5	5	2	3	5	5	5	3	1	5	3	2	0	0	0	0	0	0	0	0	0	0
5	3	4	5	4	5	5	3	2	4	1	2	5	5	5	3	5	3	2	4	5	2	5	5	3	3	5	2	2	5	5	5	5	0	0	0	0	0	0	0	0	0	0
4	5	5	3	3	5	3	1	4	1	5	3	5	5	4	2	1	5	5	5	5	4	1	1	1	1	5	4	1	3	2	1	5	0	0	0	0	0	0	0	0	0	0
5	5	5	4	3	5	5	5	5	5	5	5	3	5	3	5	3	5	5	5	3	5	5	2	3	5	5	5	3	1	5	3	2	0	0	0	0	0	0	0	0	0	0
5	4	3	5	5	2	5	5	5	5	5	5	5	1	5	5	5	5	1	3	5	1	4	5	5	5	4	1	5	5	5	5	4	0	0	0	0	0	0	0	0	0	0
5	3	4	5	4	5	5	3	2	4	1	2	5	5	5	3	5	3	2	4	5	2	5	5	3	3	5	2	2	5	5	5	5	0	0	0	0	0	0	0	0	0	0
4	5	5	3	3	5	3	1	4	1	5	3	5	5	4	2	1	5	5	5	5	4	1	1	1	1	5	4	1	3	2	1	5	0	0	0	0	0	0	0	0	0	0
5	2	5	2	5	4	2	2	5	5	2	5	5	5	1	5	5	5	4	2	2	5	5	5	5	4	1	5	4	2	3	5	5	0	0	0	0	0	0	0	0	0	0
5	5	5	4	3	5	5	5	5	5	5	5	3	5	3	5	3	5	5	5	3	5	5	2	3	5	5	5	3	1	5	3	2	0	0	0	0	0	0	0	0	0	0
5	5	5	4	3	5	5	5	5	5	5	5	3	5	3	5	3	5	5	5	3	5	5	2	3	5	5	5	3	1	5	3	2	0	0	0	0	0	0	0	0	0	0
5	4	3	5	5	2	5	5	5	5	5	5	5	1	5	5	5	5	1	3	5	1	4	5	5	5	4	1	5	5	5	5	4	0	0	0	0	0	0	0	0	0	0
4	3	4	5	4	5	5	3	2	4	1	2	5	5	5	3	5	3	2	4	5	2	5	5	3	3	5	2	2	5	5	5	5	0	0	0	0	0	0	0	0	0	0
5	5	5	3	3	5	3	1	4	1	5	3	5	5	4	2	1	5	5	5	5	4	1	1	1	1	5	4	1	3	2	1	5	0	0	0	0	0	0	0	0	0	0
5	2	5	2	5	4	2	2	5	5	2	5	5	5	1	5	5	5	4	2	2	5	5	5	5	4	1	5	4	2	3	5	5	0	0	0	0	0	0	0	0	0	0
5	5	5	4	3	5	5	5	5	5	5	5	3	5	3	5	3	5	5	5	3	5	5	2	3	5	5	5	3	1	5	3	2	0	0	0	0	0	0	0	0	0	0
5	4	3	5	5	2	5	5	5	5	5	5	5	1	5	5	5	5	1	3	5	1	4	5	5	5	4	1	5	5	5	5	4	0	0	0	0	0	0	0	0	0	0
4	3	4	5	4	5	5	3	2	4	1	2	5	5	5	3	5	3	2	4	5	2	5	5	3	3	5	2	2	5	5	5	5	0	0	0	0	0	0	0	0	0	0
5	5	5	3	3	5	3	1	4	1	5	3	5	5	4	2	1	5	5	5	5	4	1	1	1	1	5	4	1	3	2	1	5	0	0	0	0	0	0	0	0	0	0
4	5	5	4	3	5	5	5	5	5	5	5	3	5	3	5	3	5	5	5	3	5	5	2	3	5	5	5	3	1	5	3	2	0	0	0	0	0	0	0	0	0	0
5	2	5	2	5	4	2	2	5	5	2	5	5	5	1	5	5	5	4	2	2	5	5	5	5	4	1	5	4	2	3	5	5	0	0	0	0	0	0	0	0	0	0
4	4	3	5	5	2	5	5	5	5	5	5	5	1	5	5	5	5	1	3	5	1	4	5	5	5	4	1	5	5	5	5	4	0	0	0	0	0	0	0	0	0	0
4	3	4	5	4	5	5	3	2	4	1	2	5	5	5	3	5	3	2	4	5	2	5	5	3	3	5	2	2	5	5	5	5	0	0	0	0	0	0	0	0	0	0
5	5	5	3	3	5	3	1	4	1	5	3	5	5	4	2	1	5	5	5	5	4	1	1	1	1	5	4	1	3	2	1	5	0	0	0	0	0	0	0	0	0	0
4	5	5	4	3	5	5	5	5	5	5	5	3	5	3	5	3	5	5	5	3	5	5	2	3	5	5	5	3	1	5	3	2	0	0	0	0	0	0	0	0	0	0
5	2	5	2	5	4	2	2	5	5	2	5	5	5	1	5	5	5	4	2	2	5	5	5	5	4	1	5	4	2	3	5	5	0	0	0	0	0	0	0	0	0	0
4	4	3	5	5	2	5	5	5	5	5	5	5	1	5	5	5	5	1	3	5	1	4	5	5	5	4	1	5	5	5	5	4	0	0	0	0	0	0	0	0	0	0
4	3	4	5	4	5	5	3	2	4	1	2	5	5	5	3	5	3	2	4	5	2	5	5	3	3	5	2	2	5	5	5	5	0	0	0	0	0	0	0	0	0	0
5	5	5	3	3	5	3	1	4	1	5	3	5	5	4	2	1	5	5	5	5	4	1	1	1	1	5	4	1	3	2	1	5	0	0	0	0	0	0	0	0	0	0
4	5	5	4	3	5	5	5	5	5	5	5	3	5	3	5	3	5	5	5	3	5	5	2	3	5	5	5	3	1	5	3	2	0	0	0	0	0	0	0	0	0	0
5	2	5	2	5	4	2	2	5	5	2	5	5	5	1	5	5	5	4	2	2	5	5	5	5	4	1	5	4	2	3	5	5	0	0	0	0	0	0	0	0	0	0
4	4	3	5	5	2	5	5	5	5	5	5	5	1	5	5	5	5	1	3	5	1	4	5	5	5	4	1	5	5	5	5	4	0	0	0	0	0	0	0	0	0	0
4	3	4	5	4	5	5	3	2	4	1	2	5	5	5	3	5	3	2	4	5	2	5	5	3	3	5	2	2	5	5	5	5	0	0	0	0	0	0	0	0	0	0
5	5	5	3	3	5	3	1	4	1	5	3	5	5	4	2	1	5	5	5	5	4	1	1	1	1	5	4	1	3	2	1	5	0	0	0	0	0	0	0	0	0	0
4	5	5	4	3	5	5	5	5	5	5	5	3	5	3	5	3	5	5	5	3	5	5	2	3	5	5	5	3	1	5	3	2	0	0	0	0	0	0	0	0	0	0
5	2	5	2	5	4	2	2	5	5	2	5	5	5	1	5	5	5	4	2	2	5	5	5	5	4	1	5	4	2	3	5	5	0	0	0	0	0	0	0	0	0	0
4	4	3	5	5	2	5	5	5	5	5	5	5	1	5	5	5	5	1	3	5	1	4	5	5	5	4	1	5	5	5	5	4	0	0	0	0	0	0	0	0	0	0
4	3	4	5	4	5	5	3	2	4	1	2	5	5	5	3	5	3	2	4	5	2	5	5	3	3	5	2	2	5	5	5	5	0	0	0	0	0	0	0	0	0	0
4	5	5	3	3	5	3	1	4	1	5	3	5	5	4	2	1	5	5	5	5	4	1	1	1	1	5	4	1	3	2	1	5	0	0	0	0	0	0	0	0	0	0
5	5	5	4	3	5	5	5	5	5	5	5	3	5	3	5	3	5	5	5	3	5	5	2	3	5	5	5	3	1	5	3	2	0	0	0	0	0	0	0	0	0	0
4	2	5	2	5	4	2	2	5	5	2	5	5	5	1	5	5	5	4	2	2	5	5	5	5	4	1	5	4	2	3	5	5	0	0	0	0	0	0	0	0	0	0
4	4	3	5	5	2	5	5	5	5	5	5	5	1	5	5	5	5	1	3	5	1	4	5	5	5	4	1	5	5	5	5	4	0	0	0	0	0	0	0	0	0	0
5	3	4	5	4	5	5	3	2	4	1	2	5	5	5	3	5	3	2	4	5	2	5	5	3	3	5	2	2	5	5	5	5	0	0	0	0	0	0	0	0	0	0
5	5	5	3	3	5	3	1	4	1	5	3	5	5	4	2	1	5	5	5	5	4	1	1	1	1	5	4	1	3	2	1	5	0	0	0	0	0	0	0	0	0	0
4	5	5	4	3	5	5	5	5	5	5	5	3	5	3	5	3	5	5	5	3	5	5	2	3	5	5	5	3	1	5	3	2	0	0	0	0	0	0	0	0	0	0
4	2	5	2	5	4	2	2	5	5	2	5	5	5	1	5	5	5	4	2	2	5	5	5	5	4	1	5	4	2	3	5	5	0	0	0	0	0	0	0	0	0	0
4	4	3	5	5	2	5	5	5	5	5	5	5	1	5	5	5	5	1	3	5	1	4	5	5	5	4	1	5	5	5	5	4	0	0	0	0	0	0	0	0	0	0
5	3	4	5	4	5	5	3	2	4	1	2	5	5	5	3	5	3	2	4	5	2	5	5	3	3	5	2	2	5	5	5	5	0	0	0	0	0	0	0	0	0	0
5	5	5	3	3	5	3	1	4	1	5	3	5	5	4	2	1	5	5	5	5	4	1	1	1	1	5	4	1	3	2	1	5	0	0	0	0	0	0	0	0	0	0
4	2	5	2	5	4	2	2	5	5	2	5	5	5	1	5	5	5	4	2	2	5	5	5	5	4	1	5	4	2	3	5	5	0	0	0	0	0	0	0	0	0	0
4	5	5	4	3	5	5	5	5	5	5	5	3	5	3	5	3	5	5	5	3	5	5	2	3	5	5	5	3	1	5	3	2	0	0	0	0	0	0	0	0	0	0
5	3	4	5	4	5	5	3	2	4	1	2	5	5	5	3	5	3	2	4	5	2	5	5	3	3	5	2	2	5	5	5	5	0	0	0	0	0	0	0	0	0	0
4	5	5	3	3	5	3	1	4	1	5	3	5	5	4	2	1	5	5	5	5	4	1	1	1	1	5	4	1	3	2	1	5	0	0	0	0	0	0	0	0	0	0
5	5	5	4	3	5	5	5	5	5	5	5	3	5	3	5	3	5	5	5	3	5	5	2	3	5	5	5	3	1	5	3	2	0	0	0	0	0	0	0	0	0	0
4	4	3	5	5	2	5	5	5	5	5	5	5	1	5	5	5	5	1	3	5	1	4	5	5	5	4	1	5	5	5	5	4	0	0	0	0	0	0	0	0	0	0
4	3	4	5	4	5	5	3	2	4	1	2	5	5	5	3	5	3	2	4	5	2	5	5	3	3	5	2	2	5	5	5	5	0	0	0	0	0	0	0	0	0	0
5	5	5	3	3	5	3	1	4	1	5	3	5	5	4	2	1	5	5	5	5	4	1	1	1	1	5	4	1	3	2	1	5	0	0	0	0	0	0	0	0	0	0
4	2	5	2	5	4	2	2	5	5	2	5	5	5	1	5	5	5	4	2	2	5	5	5	5	4	1	5	4	2	3	5	5	0	0	0	0	0	0	0	0	0	0
5	5	5	4	3	5	5	5	5	5	5	5	3	5	3	5	3	5	5	5	3	5	5	2	3	5	5	5	3	1	5	3	2	0	0	0	0	0	0	0	0	0	0
5	5	5	4	3	5	5	5	5	5	5	5	3	5	3	5	3	5	5	5	3	5	5	2	3	5	5	5	3	1	5	3	2	0	0	0	0	0	0	0	0	0	0
4	4	3	5	5	2	5	5	5	5	5	5	5	1	5	5	5	5	1	3	5	1	4	5	5	5	4	1	5	5	5	5	4	0	0	0	0	0	0	0	0	0	0
5	3	4	5	4	5	5	3	2	4	1	2	5	5	5	3	5	3	2	4	5	2	5	5	3	3	5	2	2	5	5	5	5	0	0	0	0	0	0	0	0	0	0
5	5	5	3	3	5	3	1	4	1	5	3	5	5	4	2	1	5	5	5	5	4	1	1	1	1	5	4	1	3	2	1	5	0	0	0	0	0	0	0	0	0	0
5	2	5	2	5	4	2	2	5	5	2	5	5	5	1	5	5	5	4	2	2	5	5	5	5	4	1	5	4	2	3	5	5	0	0	0	0	0	0	0	0	0	0
5	5	5	4	3	5	5	5	5	5	5	5	3	5	3	5	3	5	5	5	3	5	5	2	3	5	5	5	3	1	5	3	2	0	0	0	0	0	0	0	0	0	0
4	4	3	5	5	2	5	5	5	5	5	5	5	1	5	5	5	5	1	3	5	1	4	5	5	5	4	1	5	5	5	5	4	0	0	0	0	0	0	0	0	0	0
5	3	4	5	4	5	5	3	2	4	1	2	5	5	5	3	5	3	2	4	5	2	5	5	3	3	5	2	2	5	5	5	5	0	0	0	0	0	0	0	0	0	0
5	5	5	3	3	5	3	1	4	1	5	3	5	5	4	2	1	5	5	5	5	4	1	1	1	1	5	4	1	3	2	1	5	0	0	0	0	0	0	0	0	0	0
5	5	5	4	3	5	5	5	5	5	5	5	3	5	3	5	3	5	5	5	3	5	5	2	3	5	5	5	3	1	5	3	2	0	0	0	0	0	0	0	0	0	0
5	2	5	2	5	4	2	2	5	5	2	5	5	5	1	5	5	5	4	2	2	5	5	5	5	4	1	5	4	2	3	5	5	0	0	0	0	0	0	0	0	0	0
4	4	3	5	5	2	5	5	5	5	5	5	5	1	5	5	5	5	1	3	5	1	4	5	5	5	4	1	5	5	5	5	4	0	0	0	0	0	0	0	0	0	0
5	3	4	5	4	5	5	3	2	4	1	2	5	5	5	3	5	3	2	4	5	2	5	5	3	3	5	2	2	5	5	5	5	0	0	0	0	0	0	0	0	0	0
5	5	5	3	3	5	3	1	4	1	5	3	5	5	4	2	1	5	5	5	5	4	1	1	1	1	5	4	1	3	2	1	5	0	0	0	0	0	0	0	0	0	0
5	5	5	4	3	5	5	5	5	5	5	5	3	5	3	5	3	5	5	5	3	5	5	2	3	5	5	5	3	1	5	3	2	0	0	0	0	0	0	0	0	0	0
5	2	5	2	5	4	2	2	5	5	2	5	5	5	1	5	5	5	4	2	2	5	5	5	5	4	1	5	4	2	3	5	5	0	0	0	0	0	0	0	0	0	0
4	4	3	5	5	2	5	5	5	5	5	5	5	1	5	5	5	5	1	3	5	1	4	5	5	5	4	1	5	5	5	5	4	0	0	0	0	0	0	0	0	0	0
5	3	4	5	4	5	5	3	2	4	1	2	5	5	5	3	5	3	2	4	5	2	5	5	3	3	5	2	2	5	5	5	5	5	5	5	5	4	1	1	5	5	5
5	5	5	3	3	5	3	1	4	1	5	3	5	5	4	2	1	5	5	5	5	4	1	1	1	1	5	4	1	3	2	1	5	5	5	5	3	5	5	2	5	5	5
5	5	5	4	3	5	5	5	5	5	5	5	3	5	3	5	3	5	5	5	3	5	5	2	3	5	5	5	3	1	5	3	2	5	4	2	2	5	5	5	5	4	2
5	2	5	2	5	4	2	2	5	5	2	5	5	5	1	5	5	5	4	2	2	5	5	5	5	4	1	5	4	2	3	5	5	5	1	3	5	1	4	5	5	1	3
4	4	3	5	5	2	5	5	5	5	5	5	5	1	5	5	5	5	1	3	5	1	4	5	5	5	4	1	5	5	5	5	4	3	2	4	5	2	5	5	3	2	4
5	3	4	5	4	5	5	3	2	4	1	2	5	5	5	3	5	3	2	4	5	2	5	5	3	3	5	2	2	5	5	5	5	5	5	5	5	4	1	1	5	5	5
5	5	5	3	3	5	3	1	4	1	5	3	5	5	4	2	1	5	5	5	5	4	1	1	1	1	5	4	1	3	2	1	5	5	5	5	3	5	5	2	5	5	5
5	5	5	4	3	5	5	5	5	5	5	5	3	5	3	5	3	5	5	5	3	5	5	2	3	5	5	5	3	1	5	3	2	5	4	2	2	5	5	5	5	4	2
4	2	5	2	5	4	2	2	5	5	2	5	5	5	1	5	5	5	4	2	2	5	5	5	5	4	1	5	4	2	3	5	5	5	1	3	5	1	4	5	5	1	3
5	4	3	5	5	2	5	5	5	5	5	5	5	1	5	5	5	5	1	3	5	1	4	5	5	5	4	1	5	5	5	5	4	3	2	4	5	2	5	5	3	2	4
5	3	4	5	4	5	5	3	2	4	1	2	5	5	5	3	5	3	2	4	5	2	5	5	3	3	5	2	2	5	5	5	5	5	5	5	5	4	1	1	5	5	5
4	5	5	3	3	5	3	1	4	1	5	3	5	5	4	2	1	5	5	5	5	4	1	1	1	1	5	4	1	3	2	1	5	5	5	5	3	5	5	2	5	5	5
5	5	5	4	3	5	5	5	5	5	5	5	3	5	3	5	3	5	5	5	3	5	5	2	3	5	5	5	3	1	5	3	2	5	4	2	2	5	5	5	5	4	2
5	2	5	2	5	4	2	2	5	5	2	5	5	5	1	5	5	5	4	2	2	5	5	5	5	4	1	5	4	2	3	5	5	5	1	3	5	1	4	5	5	1	3
5	4	3	5	5	2	5	5	5	5	5	5	5	1	5	5	5	5	1	3	5	1	4	5	5	5	4	1	5	5	5	5	4	3	2	4	5	2	5	5	3	2	4
5	3	4	5	4	5	5	3	2	4	1	2	5	5	5	3	5	3	2	4	5	2	5	5	3	3	5	2	2	5	5	5	5	5	5	5	5	4	1	1	5	5	5
4	5	5	3	3	5	3	1	4	1	5	3	5	5	4	2	1	5	5	5	5	4	1	1	1	1	5	4	1	3	2	1	5	5	4	2	2	5	5	5	5	4	2
5	5	5	4	3	5	5	5	5	5	5	5	3	5	3	5	3	5	5	5	3	5	5	2	3	5	5	5	3	1	5	3	2	5	5	5	3	5	5	2	5	5	5
5	2	5	2	5	4	2	2	5	5	2	5	5	5	1	5	5	5	4	2	2	5	5	5	5	4	1	5	4	2	3	5	5	3	2	4	5	2	5	5	3	2	4
5	4	3	5	5	2	5	5	5	5	5	5	5	1	5	5	5	5	1	3	5	1	4	5	5	5	4	1	5	5	5	5	4	5	5	5	5	4	1	1	5	5	5
5	3	4	5	4	5	5	3	2	4	1	2	5	5	5	3	5	3	2	4	5	2	5	5	3	3	5	2	2	5	5	5	5	5	5	5	3	5	5	2	5	5	5
4	5	5	3	3	5	3	1	4	1	5	3	5	5	4	2	1	5	5	5	5	4	1	1	1	1	5	4	1	3	2	1	5	5	1	3	5	1	4	5	5	1	3
5	2	5	2	5	4	2	2	5	5	2	5	5	5	1	5	5	5	4	2	2	5	5	5	5	4	1	5	4	2	3	5	5	3	2	4	5	2	5	5	3	2	4
5	5	5	4	3	5	5	5	5	5	5	5	3	5	3	5	3	5	5	5	3	5	5	2	3	5	5	5	3	1	5	3	2	5	5	5	5	4	1	1	5	5	5
5	3	4	5	4	5	5	3	2	4	1	2	5	5	5	3	5	3	2	4	5	2	5	5	3	3	5	2	2	5	5	5	5	5	4	2	2	5	5	5	5	4	2
4	5	5	3	3	5	3	1	4	1	5	3	5	5	4	2	1	5	5	5	5	4	1	1	1	1	5	4	1	3	2	1	5	5	5	5	3	5	5	2	5	5	5
5	5	5	4	3	5	5	5	5	5	5	5	3	5	3	5	3	5	5	5	3	5	5	2	3	5	5	5	3	1	5	3	2	5	5	5	3	5	5	2	5	5	5
5	4	3	5	5	2	5	5	5	5	5	5	5	1	5	5	5	5	1	3	5	1	4	5	5	5	4	1	5	5	5	5	4	5	1	3	5	1	4	5	5	1	3
5	3	4	5	4	5	5	3	2	4	1	2	5	5	5	3	5	3	2	4	5	2	5	5	3	3	5	2	2	5	5	5	5	5	5	5	5	4	1	1	5	5	5
4	5	5	3	3	5	3	1	4	1	5	3	5	5	4	2	1	5	5	5	5	4	1	1	1	1	5	4	1	3	2	1	5	5	5	5	3	5	5	2	5	5	5
5	2	5	2	5	4	2	2	5	5	2	5	5	5	1	5	5	5	4	2	2	5	5	5	5	4	1	5	4	2	3	5	5	5	4	2	2	5	5	5	5	4	2
5	5	5	4	3	5	5	5	5	5	5	5	3	5	3	5	3	5	5	5	3	5	5	2	3	5	5	5	3	1	5	3	2	5	1	3	5	1	4	5	5	1	3
5	5	5	4	3	5	5	5	5	5	5	5	3	5	3	5	3	5	5	5	3	5	5	2	3	5	5	5	3	1	5	3	2	3	2	4	5	2	5	5	3	2	4
5	4	3	5	5	2	5	5	5	5	5	5	5	1	5	5	5	5	1	3	5	1	4	5	5	5	4	1	5	5	5	5	4	5	5	5	5	4	1	1	5	5	5
5	3	4	5	4	5	5	3	2	4	1	2	5	5	5	3	5	3	2	4	5	2	5	5	3	3	5	2	2	5	5	5	5	5	5	5	3	5	5	2	5	5	5
4	5	5	3	3	5	3	1	4	1	5	3	5	5	4	2	1	5	5	5	5	4	1	1	1	1	5	4	1	3	2	1	5	5	4	2	2	5	5	5	5	4	2
5	2	5	2	5	4	2	2	5	5	2	5	5	5	1	5	5	5	4	2	2	5	5	5	5	4	1	5	4	2	3	5	5	5	1	3	5	1	4	5	5	1	3
5	5	5	4	3	5	5	5	5	5	5	5	3	5	3	5	3	5	5	5	3	5	5	2	3	5	5	5	3	1	5	3	2	3	2	4	5	2	5	5	3	2	4
5	4	3	5	5	2	5	5	5	5	5	5	5	1	5	5	5	5	1	3	5	1	4	5	5	5	4	1	5	5	5	5	4	5	5	5	5	4	1	1	5	5	5
5	3	4	5	4	5	5	3	2	4	1	2	5	5	5	3	5	3	2	4	5	2	5	5	3	3	5	2	2	5	5	5	5	5	5	5	3	5	5	2	5	5	5
4	5	5	3	3	5	3	1	4	1	5	3	5	5	4	2	1	5	5	5	5	4	1	1	1	1	5	4	1	3	2	1	5	5	4	2	2	5	5	5	5	4	2
5	5	5	4	3	5	5	5	5	5	5	5	3	5	3	5	3	5	5	5	3	5	5	2	3	5	5	5	3	1	5	3	2	5	1	3	5	1	4	5	5	1	3
5	2	5	2	5	4	2	2	5	5	2	5	5	5	1	5	5	5	4	2	2	5	5	5	5	4	1	5	4	2	3	5	5	3	2	4	5	2	5	5	3	2	4
5	4	3	5	5	2	5	5	5	5	5	5	5	1	5	5	5	5	1	3	5	1	4	5	5	5	4	1	5	5	5	5	4	5	5	5	5	4	1	1	5	5	5
5	3	4	5	4	5	5	3	2	4	1	2	5	5	5	3	5	3	2	4	5	2	5	5	3	3	5	2	2	5	5	5	5	5	4	2	2	5	5	5	5	4	2
4	5	5	3	3	5	3	1	4	1	5	3	5	5	4	2	1	5	5	5	5	4	1	1	1	1	5	4	1	3	2	1	5	5	5	5	3	5	5	2	5	5	5
5	5	5	4	3	5	5	5	5	5	5	5	3	5	3	5	3	5	5	5	3	5	5	2	3	5	5	5	3	1	5	3	2	3	2	4	5	2	5	5	3	2	4
5	2	5	2	5	4	2	2	5	5	2	5	5	5	1	5	5	5	4	2	2	5	5	5	5	4	1	5	4	2	3	5	5	5	5	5	5	4	1	1	5	5	5
5	4	3	5	5	2	5	5	5	5	5	5	5	1	5	5	5	5	1	3	5	1	4	5	5	5	4	1	5	5	5	5	4	5	5	5	3	5	5	2	5	5	5
5	3	4	5	4	5	5	3	2	4	1	2	5	5	5	3	5	3	2	4	5	2	5	5	3	3	5	2	2	5	5	5	5	5	1	3	5	1	4	5	5	1	3
4	5	5	3	3	5	3	1	4	1	5	3	5	5	4	2	1	5	5	5	5	4	1	1	1	1	5	4	1	3	2	1	5	3	2	4	5	2	5	5	3	2	4
5	5	5	4	3	5	5	5	5	5	5	5	3	5	3	5	3	5	5	5	3	5	5	2	3	5	5	5	3	1	5	3	2	5	5	5	5	4	1	1	5	5	5
5	2	5	2	5	4	2	2	5	5	2	5	5	5	1	5	5	5	4	2	2	5	5	5	5	4	1	5	4	2	3	5	5	5	4	2	2	5	5	5	5	4	2
5	4	3	5	5	2	5	5	5	5	5	5	5	1	5	5	5	5	1	3	5	1	4	5	5	5	4	1	5	5	5	5	4	5	5	5	3	5	5	2	5	5	5
5	3	4	5	4	5	5	3	2	4	1	2	5	5	5	3	5	3	2	4	5	2	5	5	3	3	5	2	2	5	5	5	5	5	5	5	3	5	5	2	5	5	5
4	5	5	3	3	5	3	1	4	1	5	3	5	5	4	2	1	5	5	5	5	4	1	1	1	1	5	4	1	3	2	1	5	5	1	3	5	1	4	5	5	1	3
5	5	5	4	3	5	5	5	5	5	5	5	3	5	3	5	3	5	5	5	3	5	5	2	3	5	5	5	3	1	5	3	2	3	2	4	5	2	5	5	3	2	4
5	2	5	2	5	4	2	2	5	5	2	5	5	5	1	5	5	5	4	2	2	5	5	5	5	4	1	5	4	2	3	5	5	5	5	5	5	4	1	1	5	5	5
5	4	3	5	5	2	5	5	5	5	5	5	5	1	5	5	5	5	1	3	5	1	4	5	5	5	4	1	5	5	5	5	4	5	4	2	2	5	5	5	5	4	2
5	3	4	5	4	5	5	3	2	4	1	2	5	5	5	3	5	3	2	4	5	2	5	5	3	3	5	2	2	5	5	5	5	5	5	5	3	5	5	2	5	5	5
4	5	5	3	3	5	3	1	4	1	5	3	5	5	4	2	1	5	5	5	5	4	1	1	1	1	5	4	1	3	2	1	5	5	1	3	5	1	4	5	5	1	3
5	5	5	4	3	5	5	5	5	5	5	5	3	5	3	5	3	5	5	5	3	5	5	2	3	5	5	5	3	1	5	3	2	3	2	4	5	2	5	5	3	2	4
5	2	5	2	5	4	2	2	5	5	2	5	5	5	1	5	5	5	4	2	2	5	5	5	5	4	1	5	4	2	3	5	5	5	5	5	5	4	1	1	5	5	5
5	4	3	5	5	2	5	5	5	5	5	5	5	1	5	5	5	5	1	3	5	1	4	5	5	5	4	1	5	5	5	5	4	5	5	5	3	5	5	2	5	5	5
5	3	4	5	4	5	5	3	2	4	1	2	5	5	5	3	5	3	2	4	5	2	5	5	3	3	5	2	2	5	5	5	5	5	4	2	2	5	5	5	5	4	2
4	5	5	3	3	5	3	1	4	1	5	3	5	5	4	2	1	5	5	5	5	4	1	1	1	1	5	4	1	3	2	1	5	5	1	3	5	1	4	5	5	1	3
5	5	5	4	3	5	5	5	5	5	5	5	3	5	3	5	3	5	5	5	3	5	5	2	3	5	5	5	3	1	5	3	2	3	2	4	5	2	5	5	3	2	4
5	2	5	2	5	4	2	2	5	5	2	5	5	5	1	5	5	5	4	2	2	5	5	5	5	4	1	5	4	2	3	5	5	5	5	5	5	4	1	1	5	5	5
5	4	3	5	5	2	5	5	5	5	5	5	5	1	5	5	5	5	1	3	5	1	4	5	5	5	4	1	5	5	5	5	4	5	5	5	3	5	5	2	5	5	5
5	3	4	5	4	5	5	3	2	4	1	2	5	5	5	3	5	3	2	4	5	2	5	5	3	3	5	2	2	5	5	5	5	5	5	5	5	4	1	1	5	5	5
4	5	5	3	3	5	3	1	4	1	5	3	5	5	4	2	1	5	5	5	5	4	1	1	1	1	5	4	1	3	2	1	5	5	5	5	3	5	5	2	5	5	5
5	2	5	2	5	4	2	2	5	5	2	5	5	5	1	5	5	5	4	2	2	5	5	5	5	4	1	5	4	2	3	5	5	5	4	2	2	5	5	5	5	4	2
5	5	5	4	3	5	5	5	5	5	5	5	3	5	3	5	3	5	5	5	3	5	5	2	3	5	5	5	3	1	5	3	2	5	1	3	5	1	4	5	5	1	3
5	3	4	5	4	5	5	3	2	4	1	2	5	5	5	3	5	3	2	4	5	2	5	5	3	3	5	2	2	5	5	5	5	3	2	4	5	2	5	5	3	2	4
4	5	5	3	3	5	3	1	4	1	5	3	5	5	4	2	1	5	5	5	5	4	1	1	1	1	5	4	1	3	2	1	5	5	5	5	5	4	1	1	5	5	5
5	5	5	4	3	5	5	5	5	5	5	5	3	5	3	5	3	5	5	5	3	5	5	2	3	5	5	5	3	1	5	3	2	5	5	5	3	5	5	2	5	5	5
5	4	3	5	5	2	5	5	5	5	5	5	5	1	5	5	5	5	1	3	5	1	4	5	5	5	4	1	5	5	5	5	4	5	4	2	2	5	5	5	5	4	2
5	3	4	5	4	5	5	3	2	4	1	2	5	5	5	3	5	3	2	4	5	2	5	5	3	3	5	2	2	5	5	5	5	5	1	3	5	1	4	5	5	1	3
4	5	5	3	3	5	3	1	4	1	5	3	5	5	4	2	1	5	5	5	5	4	1	1	1	1	5	4	1	3	2	1	5	3	2	4	5	2	5	5	3	2	4
5	2	5	2	5	4	2	2	5	5	2	5	5	5	1	5	5	5	4	2	2	5	5	5	5	4	1	5	4	2	3	5	5	5	5	5	5	4	1	1	5	5	5
5	5	5	4	3	5	5	5	5	5	5	5	3	5	3	5	3	5	5	5	3	5	5	2	3	5	5	5	3	1	5	3	2	5	5	5	3	5	5	2	5	5	5
5	5	5	4	3	5	5	5	5	5	5	5	3	5	3	5	3	5	5	5	3	5	5	2	3	5	5	5	3	1	5	3	2	5	4	2	2	5	5	5	5	4	2
5	4	3	5	5	2	5	5	5	5	5	5	5	1	5	5	5	5	1	3	5	1	4	5	5	5	4	1	5	5	5	5	4	5	1	3	5	1	4	5	5	1	3
5	3	4	5	4	5	5	3	2	4	1	2	5	5	5	3	5	3	2	4	5	2	5	5	3	3	5	2	2	5	5	5	5	3	2	4	5	2	5	5	3	2	4
4	5	5	3	3	5	3	1	4	1	5	3	5	5	4	2	1	5	5	5	5	4	1	1	1	1	5	4	1	3	2	1	5	5	5	5	5	4	1	1	5	5	5
5	2	5	2	5	4	2	2	5	5	2	5	5	5	1	5	5	5	4	2	2	5	5	5	5	4	1	5	4	2	3	5	5	5	5	5	5	4	1	1	5	5	5
5	5	5	4	3	5	5	5	5	5	5	5	3	5	3	5	3	5	5	5	3	5	5	2	3	5	5	5	3	1	5	3	2	5	5	5	3	5	5	2	5	5	5
5	4	3	5	5	2	5	5	5	5	5	5	5	1	5	5	5	5	1	3	5	1	4	5	5	5	4	1	5	5	5	5	4	5	4	2	2	5	5	5	5	4	2
5	3	4	5	4	5	5	3	2	4	1	2	5	5	5	3	5	3	2	4	5	2	5	5	3	3	5	2	2	5	5	5	5	5	1	3	5	1	4	5	5	1	3
4	5	5	3	3	5	3	1	4	1	5	3	5	5	4	2	1	5	5	5	5	4	1	1	1	1	5	4	1	3	2	1	5	3	2	4	5	2	5	5	3	2	4
5	5	5	4	3	5	5	5	5	5	5	5	3	5	3	5	3	5	5	5	3	5	5	2	3	5	5	5	3	1	5	3	2	5	5	5	5	4	1	1	5	5	5
5	2	5	2	5	4	2	2	5	5	2	5	5	5	1	5	5	5	4	2	2	5	5	5	5	4	1	5	4	2	3	5	5	5	5	5	3	5	5	2	5	5	5
5	4	3	5	5	2	5	5	5	5	5	5	5	1	5	5	5	5	1	3	5	1	4	5	5	5	4	1	5	5	5	5	4	5	4	2	2	5	5	5	5	4	2
5	3	4	5	4	5	5	3	2	4	1	2	5	5	5	3	5	3	2	4	5	2	5	5	3	3	5	2	2	5	5	5	5	5	1	3	5	1	4	5	5	1	3
4	5	5	3	3	5	3	1	4	1	5	3	5	5	4	2	1	5	5	5	5	4	1	1	1	1	5	4	1	3	2	1	5	3	2	4	5	2	5	5	3	2	4
5	5	5	4	3	5	5	5	5	5	5	5	3	5	3	5	3	5	5	5	3	5	5	2	3	5	5	5	3	1	5	3	2	5	5	5	5	4	1	1	5	5	5
5	2	5	2	5	4	2	2	5	5	2	5	5	5	1	5	5	5	4	2	2	5	5	5	5	4	1	5	4	2	3	5	5	5	5	5	3	5	5	2	5	5	5
5	4	3	5	5	2	5	5	5	5	5	5	5	1	5	5	5	5	1	3	5	1	4	5	5	5	4	1	5	5	5	5	4	5	4	2	2	5	5	5	5	4	2
5	3	4	5	4	5	5	3	2	4	1	2	5	5	5	3	5	3	2	4	5	2	5	5	3	3	5	2	2	5	5	5	5	5	1	3	5	1	4	5	5	1	3
4	5	5	3	3	5	3	1	4	1	5	3	5	5	4	2	1	5	5	5	5	4	1	1	1	1	5	4	1	3	2	1	5	3	2	4	5	2	5	5	3	2	4
5	5	5	4	3	5	5	5	5	5	5	5	3	5	3	5	3	5	5	5	3	5	5	2	3	5	5	5	3	1	5	3	2	5	5	5	5	4	1	1	5	5	5
5	2	5	2	5	4	2	2	5	5	2	5	5	5	1	5	5	5	4	2	2	5	5	5	5	4	1	5	4	2	3	5	5	5	4	2	2	5	5	5	5	4	2
5	4	3	5	5	2	5	5	5	5	5	5	5	1	5	5	5	5	1	3	5	1	4	5	5	5	4	1	5	5	5	5	4	5	5	5	3	5	5	2	5	5	5
5	3	4	5	4	5	5	3	2	4	1	2	5	5	5	3	5	3	2	4	5	2	5	5	3	3	5	2	2	5	5	5	5	3	2	4	5	2	5	5	3	2	4
4	5	5	3	3	5	3	1	4	1	5	3	5	5	4	2	1	5	5	5	5	4	1	1	1	1	5	4	1	3	2	1	5	5	5	5	5	4	1	1	5	5	5
5	5	5	4	3	5	5	5	5	5	5	5	3	5	3	5	3	5	5	5	3	5	5	2	3	5	5	5	3	1	5	3	2	5	5	5	3	5	5	2	5	5	5
5	2	5	2	5	4	2	2	5	5	2	5	5	5	1	5	5	5	4	2	2	5	5	5	5	4	1	5	4	2	3	5	5	5	1	3	5	1	4	5	5	1	3
5	4	3	5	5	2	5	5	5	5	5	5	5	1	5	5	5	5	1	3	5	1	4	5	5	5	4	1	5	5	5	5	4	3	2	4	5	2	5	5	3	2	4
5	3	4	5	4	5	5	3	2	4	1	2	5	5	5	3	5	3	2	4	5	2	5	5	3	3	5	2	2	5	5	5	5	5	5	5	5	4	1	1	5	5	5
4	5	5	3	3	5	3	1	4	1	5	3	5	5	4	2	1	5	5	5	5	4	1	1	1	1	5	4	1	3	2	1	5	5	4	2	2	5	5	5	5	4	2
5	5	5	4	3	5	5	5	5	5	5	5	3	5	3	5	3	5	5	5	3	5	5	2	3	5	5	5	3	1	5	3	2	5	5	5	3	5	5	2	5	5	5
5	2	5	2	5	4	2	2	5	5	2	5	5	5	1	5	5	5	4	2	2	5	5	5	5	4	1	5	4	2	3	5	5	5	5	5	3	5	5	2	5	5	5
5	4	3	5	5	2	5	5	5	5	5	5	5	1	5	5	5	5	1	3	5	1	4	5	5	5	4	1	5	5	5	5	4	5	1	3	5	1	4	5	5	1	3
5	3	4	5	4	5	5	3	2	4	1	2	5	5	5	3	5	3	2	4	5	2	5	5	3	3	5	2	2	5	5	5	5	3	2	4	5	2	5	5	3	2	4
4	5	5	3	3	5	3	1	4	1	5	3	5	5	4	2	1	5	5	5	5	4	1	1	1	1	5	4	1	3	2	1	5	5	5	5	5	4	1	1	5	5	5
5	5	5	4	3	5	5	5	5	5	5	5	3	5	3	5	3	5	5	5	3	5	5	2	3	5	5	5	3	1	5	3	2	5	4	2	2	5	5	5	5	4	2
5	2	5	2	5	4	2	2	5	5	2	5	5	5	1	5	5	5	4	2	2	5	5	5	5	4	1	5	4	2	3	5	5	5	5	5	5	4	1	1	5	5	5
5	4	3	5	5	2	5	5	5	5	5	5	5	1	5	5	5	5	1	3	5	1	4	5	5	5	4	1	5	5	5	5	4	5	5	5	3	5	5	2	5	5	5
5	3	4	5	4	5	5	3	2	4	1	2	5	5	5	3	5	3	2	4	5	2	5	5	3	3	5	2	2	5	5	5	5	5	4	2	2	5	5	5	5	5	5
4	5	5	3	3	5	3	1	4	1	5	3	5	5	4	2	1	5	5	5	5	4	1	1	1	1	5	4	1	3	2	1	5	5	1	3	5	1	4	5	5	4	2
5	2	5	2	5	4	2	2	5	5	2	5	5	5	1	5	5	5	4	2	2	5	5	5	5	4	1	5	4	2	3	5	5	3	2	4	5	2	5	5	5	1	3
5	5	5	4	3	5	5	5	5	5	5	5	3	5	3	5	3	5	5	5	3	5	5	2	3	5	5	5	3	1	5	3	2	5	5	5	5	4	1	1	3	2	4
5	3	4	5	4	5	5	3	2	4	1	2	5	5	5	3	5	3	2	4	5	2	5	5	3	3	5	2	2	5	5	5	5	5	5	5	3	5	5	2	5	5	5
4	5	5	3	3	5	3	1	4	1	5	3	5	5	4	2	1	5	5	5	5	4	1	1	1	1	5	4	1	3	2	1	5	5	4	2	2	5	5	5	5	5	5
5	5	5	4	3	5	5	5	5	5	5	5	3	5	3	5	3	5	5	5	3	5	5	2	3	5	5	5	3	1	5	3	2	5	1	3	5	1	4	5	5	4	2
5	4	3	5	5	2	5	5	5	5	5	5	5	1	5	5	5	5	1	3	5	1	4	5	5	5	4	1	5	5	5	5	4	3	2	4	5	2	5	5	5	1	3
5	3	4	5	4	5	5	3	2	4	1	2	5	5	5	3	5	3	2	4	5	2	5	5	3	3	5	2	2	5	5	5	5	5	5	5	5	4	1	1	3	2	4
4	5	5	3	3	5	3	1	4	1	5	3	5	5	4	2	1	5	5	5	5	4	1	1	1	1	5	4	1	3	2	1	5	5	5	5	3	5	5	2	5	5	5
5	2	5	2	5	4	2	2	5	5	2	5	5	5	1	5	5	5	4	2	2	5	5	5	5	4	1	5	4	2	3	5	5	5	4	2	2	5	5	5	5	5	5
5	5	5	4	3	5	5	5	5	5	5	5	3	5	3	5	3	5	5	5	3	5	5	2	3	5	5	5	3	1	5	3	2	5	1	3	5	1	4	5	5	4	2
5	4	3	5	5	2	5	5	5	5	5	5	5	1	5	5	5	5	1	3	5	1	4	5	5	5	4	1	5	5	5	5	4	3	2	4	5	2	5	5	5	1	3
5	3	4	5	4	5	5	3	2	4	1	2	5	5	5	3	5	3	2	4	5	2	5	5	3	3	5	2	2	5	5	5	5	5	5	5	5	4	1	1	3	2	4
4	5	5	3	3	5	3	1	4	1	5	3	5	5	4	2	1	5	5	5	5	4	1	1	1	1	5	4	1	3	2	1	5	5	4	2	2	5	5	5	5	5	5
5	5	5	4	3	5	5	5	5	5	5	5	3	5	3	5	3	5	5	5	3	5	5	2	3	5	5	5	3	1	5	3	2	5	5	5	3	5	5	2	5	4	2
5	2	5	2	5	4	2	2	5	5	2	5	5	5	1	5	5	5	4	2	2	5	5	5	5	4	1	5	4	2	3	5	5	3	2	4	5	2	5	5	5	5	5
5	4	3	5	5	2	5	5	5	5	5	5	5	1	5	5	5	5	1	3	5	1	4	5	5	5	4	1	5	5	5	5	4	5	5	5	5	4	1	1	3	2	4
5	3	4	5	4	5	5	3	2	4	1	2	5	5	5	3	5	3	2	4	5	2	5	5	3	3	5	2	2	5	5	5	5	5	5	5	3	5	5	2	5	5	5
4	5	5	3	3	5	3	1	4	1	5	3	5	5	4	2	1	5	5	5	5	4	1	1	1	1	5	4	1	3	2	1	5	5	1	3	5	1	4	5	5	5	5
5	5	5	4	3	5	5	5	5	5	5	5	3	5	3	5	3	5	5	5	3	5	5	2	3	5	5	5	3	1	5	3	2	3	2	4	5	2	5	5	5	1	3
5	2	5	2	5	4	2	2	5	5	2	5	5	5	1	5	5	5	4	2	2	5	5	5	5	4	1	5	4	2	3	5	5	5	5	5	5	4	1	1	3	2	4
5	4	3	5	5	2	5	5	5	5	5	5	5	1	5	5	5	5	1	3	5	1	4	5	5	5	4	1	5	5	5	5	4	5	4	2	2	5	5	5	5	5	5
5	3	4	5	4	5	5	3	2	4	1	2	5	5	5	3	5	3	2	4	5	2	5	5	3	3	5	2	2	5	5	5	5	5	5	5	3	5	5	2	5	4	2
4	5	5	3	3	5	3	1	4	1	5	3	5	5	4	2	1	5	5	5	5	4	1	1	1	1	5	4	1	3	2	1	5	5	5	5	3	5	5	2	5	5	5
5	5	5	4	3	5	5	5	5	5	5	5	3	5	3	5	3	5	5	5	3	5	5	2	3	5	5	5	3	1	5	3	2	5	1	3	5	1	4	5	5	5	5
5	2	5	2	5	4	2	2	5	5	2	5	5	5	1	5	5	5	4	2	2	5	5	5	5	4	1	5	4	2	3	5	5	3	2	4	5	2	5	5	5	1	3
5	4	3	5	5	2	5	5	5	5	5	5	5	1	5	5	5	5	1	3	5	1	4	5	5	5	4	1	5	5	5	5	4	5	5	5	5	4	1	1	3	2	4
5	3	4	5	4	5	5	3	2	4	1	2	5	5	5	3	5	3	2	4	5	2	5	5	3	3	5	2	2	5	5	5	5	5	4	2	2	5	5	5	5	5	5
4	5	5	3	3	5	3	1	4	1	5	3	5	5	4	2	1	5	5	5	5	4	1	1	1	1	5	4	1	3	2	1	5	5	5	5	3	5	5	2	5	4	2
5	5	5	4	3	5	5	5	5	5	5	5	3	5	3	5	3	5	5	5	3	5	5	2	3	5	5	5	3	1	5	3	2	5	1	3	5	1	4	5	5	5	5
5	2	5	2	5	4	2	2	5	5	2	5	5	5	1	5	5	5	4	2	2	5	5	5	5	4	1	5	4	2	3	5	5	3	2	4	5	2	5	5	5	5	5
5	4	3	5	5	2	5	5	5	5	5	5	5	1	5	5	5	5	1	3	5	1	4	5	5	5	4	1	5	5	5	5	4	5	5	5	5	4	1	1	5	4	2
5	3	4	5	4	5	5	3	2	4	1	2	5	5	5	3	5	3	2	4	5	2	5	5	3	3	5	2	2	5	5	5	5	5	5	5	3	5	5	2	5	1	3
4	5	5	3	3	5	3	1	4	1	5	3	5	5	4	2	1	5	5	5	5	4	1	1	1	1	5	4	1	3	2	1	5	5	4	2	2	5	5	5	3	2	4
5	5	5	4	3	5	5	5	5	5	5	5	3	5	3	5	3	5	5	5	3	5	5	2	3	5	5	5	3	1	5	3	2	5	1	3	5	1	4	5	5	5	5
5	2	5	2	5	4	2	2	5	5	2	5	5	5	1	5	5	5	4	2	2	5	5	5	5	4	1	5	4	2	3	5	5	3	2	4	5	2	5	5	5	5	5
5	4	3	5	5	2	5	5	5	5	5	5	5	1	5	5	5	5	1	3	5	1	4	5	5	5	4	1	5	5	5	5	4	5	5	5	5	4	1	1	5	4	2
5	3	4	5	4	5	5	3	2	4	1	2	5	5	5	3	5	3	2	4	5	2	5	5	3	3	5	2	2	5	5	5	5	5	5	5	3	5	5	2	5	1	3
